# Supplementary material for: TFCP2 Fusion-Positive Rhabdomyosarcomas: A Report of 10 Cases and a Review of the Literature
Source: Cancers (Basel). 2025 Apr 25;17(9):1441. doi: 10.3390/cancers17091441 (PMC12070825; doi:10.3390/cancers17091441)
Supplement: Supplementary file 1 [file cancers-17-01441-s001.zip]

Archive with 1 entries (1 files):
- cancers-3545189-supplementary.pdf
